# Supplementary material for: Treatment-related adverse events as surrogate to response rate to immune checkpoint blockade
Source: Medicine (Baltimore). 2020 Sep 11;99(37):e22153. doi: 10.1097/MD.0000000000022153 (PMC7489750; doi:10.1097/MD.0000000000022153)
Supplement: Supplemental Digital Content [file medi-99-e22153-s001.xlsx]

## Sheet: Sheet1
Cancer	ORR	TrAE	G34	Pt No.	Drug	Trial No.	Reference
GBM	0.06	0.63	0.19	16	Atezolizumab	NCT01375842	10.1007/s11060-018-2955-9
NSCLC	0.193	0.65	0.12	659	Atezolizumab	NCT02031458	J Clin Oncol. 2017 Aug 20;35(24):2781-2789. doi: 10.1200/JCO.2016.71.9476.
NSCLC	0.14	0.64	0.15	425	Atezolizumab	NCT02008227	Lancet. 2017 Jan 21;389(10066):255-265. doi: 10.1016/S0140-6736(16)32517-X.
NSCLC	0.23	0.76	0.11	89	Atezolizumab	NCT01375842	10.1016/j.ejca.2018.06.031
NSCLC	0.17	0.67	0.11	144	Atezolizumab	NCT01903993	Lancet. 2016 Apr 30;387(10030):1837-46. doi: 10.1016/S0140-6736(16)00587-0
Renal cell carcinoma	0.15	0.84	0.17	62	Atezolizumab	NCT01375842	J Clin Oncol. 2016 Mar 10;34(8):833-42. doi: 10.1200/JCO.2015.63.7421
Urothelial Carcinoma	0.19	0.69	0.16	310	Atezolizumab	NCT02108652	Lancet. 2016 May 7;387(10031):1909-20. doi: 10.1016/S0140-6736(16)00561-4.
Urothelial Carcinoma	0.23	0.66	0.16	119	Atezolizumab	NCT02108652	Lancet. 2017 Jan 7;389(10064):67-76. doi: 10.1016/S0140-6736(16)32455-2.
Urothelial Carcinoma	0.165	0.574	0.044	40	Atezolizumab	NCT01375842	Nature. 2014 Nov 27;515(7528):558-62. doi: 10.1038/nature13904.
Urothelial Carcinoma	0.23	0.75	N/A	931	Atezolizumab	NCT02302807	10.1016/S0140-6736(17)33297-X
Urothelial Carcinoma	0.26	0.67	0.09	95	Atezolizumab	NCT01375842	10.1001/jamaoncol.2017.5440
Urothelial Carcinoma	0.15	0.458	0.07	218	Atezolizumab	NCT02589717	10.1016/j.eururo.2018.02.010
Renal cell carcinoma	0.36	0.91	0.4	454	Atezolizumab+Bev	NCT02420821	10.1016/S0140-6736(19)30723-8
Adrenocortical cancer	0.06	0.82	0.16	50	Avelumab	NCT01772004	10.1186/s40425-018-0424-9
Breast cancer	0.03	0.685	0.137	168	Avelumab	NCT01772004	Dirix LY, Takacs I, Jerusalem G, et al. Avelumab, an Anti-PD-L1 Antibody, in Patients with Locally Advanced or Metastatic Breast Cancer: A Phase 1b JAVELIN Solid Tumor Study. Breast Cancer Research and Treatment 2017.
Gastric cancer	0.092	0.589	0.099	157	Avelumab	NCT01772004	Chung HC, Arkenau HT, Wyrwicz L, et al. Avelumab (MSB0010718C; Anti-PD-L1) in Patients with Advanced Gastric or Gastroesophageal Junction Cancer from JAVELIN Solid Tumor Phase Ib Trial: Analysis of Safety and Clinical Activity. Journal of Clinical Oncology 2016;34:4009–4009.
Gastric cancer	0.022	0.489	0.092	371	Avelumab	NCT02625623	10.1093/annonc/mdy264
Merkel cell carcinoma	0.318	0.7	0.05	88	Avelumab	NCT02155647	Lancet Oncol. 2016 Oct;17(10):1374-1385. doi: 10.1016/S1470-2045(16)30364-3.
Merkel cell carcinoma	0.621	0.718	0.205	39	Avelumab	NCT02589717	10.1001/jamaoncol.2018.0077
Mesothelioma	0.094	0.774	0.075	53	Avelumab	NCT01772004	Hassan R, Thomas A, Patel MR, et al. Avelumab (MSB0010718C; Anti-PD-L1) in Patients with Ad- vanced Unresectable Mesothelioma from the JAVELIN Solid Tumor Phase Ib Trial: Safety, Clinical Activity, and PD-L1 Expression. Journal of Clinical Oncology 2016;34:8503–8503.
NSCLC	0.19	0.64	0.1	264	Avelumab	NCT02395172	10.1016/S1470-2045(18)30673-9
Urothelial Carcinoma	0.17	0.67	0.08	249	Avelumab	NCT01772004	10.1016/S1470-2045(17)30900-2
Renal cell carcinoma	0.552	0.995	0.712	434	Avelumab+Axitinib	NCT02684006	10.1056/NEJMoa1816047
NSCLC	0.122	0.05	0.05	111	Durvalumab	NCT02087423	10.1016/S1470-2045(18)30144-X
NSCLC	0.164	0.08	0.05	265	Durvalumab	NCT02087423	10.1016/S1470-2045(18)30144-X
NSCLC	0.309	0.18	0.12	68	Durvalumab	NCT02087423	10.1016/S1470-2045(18)30144-X
Urothelial Carcinoma	0.178	0.607	0.068	191	Durvalumab	NCT01693562	JAMA Oncol. 2017 Sep 14;3(9):e172411. doi: 10.1001/jamaoncol.2017.2411.
GBM	0.133	0.871	0.097	31	Duvalumab	NCT02336165	Reardon DA, Kaley TJ, Dietrich J, et al. Phase 2 Study to Evaluate Safety and E cacy of MEDI4736 (Durvalumab [DUR]) in Glioblastoma (GBM) Patients: An Update. Journal of Clinical Oncology 2017;35:2042–2042.
Hepatic cell cancer	0.1	0.8	0.2	40	Duvalumab	NCT01693562	Wainberg ZA, Segal NH, Jaeger D, et al. Safety and Clinical Activity of Durvalumab Monotherapy in Patients with Hepatocellular Carcinoma (HCC). Journal of Clinical Oncology 2017;35:4071–4071.
Melanoma	0.1	0.6	0.15	20	Ipilimumab	NCT01990859	Cancer Chemother Pharmacol. 2015 Nov;76(5):997-1004. doi:10.1007/s00280-015-2873-x.
Melanoma	0.155	0.69	0.19	103	Ipilimumab	NCT01355120	J Transl Med. 2015 Nov 6;13:351. doi: 10.1186/s12967-015-0716-5
Melanoma	0.19	0.86	0.28	315	Ipilimumab	NCT01844505	N Engl J Med. 2017 Oct 5;377(14):1345-1356. doi: 10.1056/NEJMoa1709684.
Melanoma	0.135062	0.700289	0.26033	727	Ipilimumab	NCT01515189	Lancet Oncol. 2017 May;18(5):611-622. doi: 10.1016/S1470-2045(17)30231-0.
Melanoma	0.286	0.75	0.5	12	Ipilimumab	NCT01696045	Eur J Cancer. 2017 Nov;86:358-363. doi: 10.1016/j.ejca.2017.09.032.
Melanoma	0.19	0.86	0.28	315	Ipilimumab	NCT01844505	10.1016/S1470-2045(18)30700-9
Prostate cancer	0.23	0.77	0.34	399	Ipilimumab	NCT01057810	J Clin Oncol. 2017 Jan;35(1):40-47. doi: 10.1200/JCO.2016.69.1584
Melanoma	0.119	0.73	0.199	278	Ipilimumab	NCT01866319	N Engl J Med. 2015 Jun 25;372(26):2521-32. doi: 10.1056/NEJMoa1503093.
Uveal melanoma	0.036	0.581	0.125	56	Multiple	NCT01772004	J Clin Oncol. 2017 Jul 1;35(19):2117-2124. doi: 10.1200/JCO.2016.71.6795.
Anal cancer	0.243	N/A	0.135	37	Nivolumab	NCT02314169	Lancet Oncol. 2017 Apr;18(4):446-453. doi: 10.1016/S1470-2045(17)30104-3.
Colorectal cancer	0.311	0.7	0.21	74	Nivolumab	NCT02060188	Lancet Oncol. 2017 Sep;18(9):1182-1191. doi: 10.1016/S1470-2045(17)30422-9.
Esophageal squamous-cell carcinoma	0.17	0.72	0.17	64	Nivolumab	NCT02569242	Lancet Oncol. 2017 May;18(5):631-639. doi: 10.1016/S1470-2045(17)30181-X.
Gastric cancer	0.112	0.43	0.1	330	Nivolumab	NCT02267343	Lancet. 2017 Dec 2;390(10111):2461-2471. doi: 10.1016/S0140-6736(17)31827-5.
Head and neck SCC	0.133	0.589	0.131	240	Nivolumab	NCT02105636	N Engl J Med. 2016 Nov 10;375(19):1856-1867
Hepatic cell cancer	0.2	0.83	0.25	214	Nivolumab	NCT01658878	Lancet. 2017 Jun 24;389(10088):2492-2502. doi: 10.1016/S0140-6736(17)31046-2.
Hodgkin's lymphoma	0.81	1	0.235	16	Nivolumab	JapicCTI‐142755	Cancer Sci. 2017 May;108(5):1007-1012. doi: 10.1111/cas.13230.
Hodgkin's lymphoma	0.663	0.89	0.25	80	Nivolumab	NCT02181738	Lancet Oncol. 2016 Sep;17(9):1283-94. doi: 10.1016/S1470-2045(16)30167-X.
Melanoma	0.4	0.743	0.117	210	Nivolumab	NCT01721772	N Engl J Med. 2015 Jan 22;372(4):320-30. doi: 10.1056/NEJMoa1412082.
Melanoma	0.31	0.841	0.224	107	Nivolumab	NCT00730639	J Clin Oncol. 2014 Apr 1;32(10):1020-30. doi: 10.1200/JCO.2013.53.0105
Melanoma	0.317	0.68	0.09	272	Nivolumab	NCT01721746	Lancet Oncol. 2015 Apr;16(4):375-84. doi: 10.1016/S1470-2045(15)70076-8.
Melanoma	0.347	0.833	0.125	23	Nivolumab	JapicCTI‐142533	Cancer Sci. 2017 Jun;108(6):1223-1230. doi: 10.1111/cas.13241.
Melanoma	0.44	0.86	0.21	316	Nivolumab	NCT01844505	N Engl J Med. 2017 Oct 5;377(14):1345-1356. doi: 10.1056/NEJMoa1709684.
Melanoma	0.2	0.68	0.16	27	Nivolumab	NCT02374242	10.1016/S1470-2045(18)30139-6
Melanoma	0.06	0.5	0.13	16	Nivolumab	NCT02374242	10.1016/S1470-2045(18)30139-6
Melanoma	0.45	0.86	0.22	316	Nivolumab	NCT01844505	10.1016/S1470-2045(18)30700-9
Merkel cell carcinoma	0.68	0.68	0.2	25	Nivolumab	NCT02488759	Topalian SL, Bhatia S, Hollebecque A, et al. Abstract CT074: Non-Comparative, Open-Label, Mul- tiple Cohort, Phase 1/2 Study to Evaluate Nivolumab (NIVO) in Patients with Virus-Associated Tumors (CheckMate 358): E cacy and Safety in Merkel Cell Carcinoma (MCC). Cancer Research 2017;77:CT074–CT074.
Mesothelioma	0.24	0.76	0.26	34	Nivolumab	NCT02497508	10.1016/j.jtho.2018.05.038
Mesothelioma	0.17	0.78	0.1	54	Nivolumab	NCT02716272	Scherpereel A, Mazieres J, Greillier L, et al. Second- or Third-Line Nivolumab (Nivo) versus Nivo plus Ipilimumab (Ipi) in Malignant Pleural Mesothelioma (MPM) Patients: Results of the IFCT-1501 MAPS2 Randomized Phase II Trial. Journal of Clinical Oncology 2017;35:LBA8507–LBA8507.
NSCLC	0.23	0.71	0.19	52	Nivolumab	NCT01454102	J Clin Oncol. 2016 Sep 1;34(25):2980-7. doi: 10.1200/JCO.2016.66.9929.
NSCLC	0.257	0.686	0.057	35	Nivolumab	JapicCTI-132072	Cancer Sci. 2017 May;108(5):1000-1006. doi: 10.1111/cas.13225
NSCLC	0.2	0.58	0.07	135	Nivolumab	NCT01642004	N Engl J Med. 2015 Jul 9;373(2):123-35. doi: 10.1056/NEJMoa1504627
NSCLC	0.19	0.69	0.1	292	Nivolumab	NCT01673867	N Engl J Med. 2015 Oct 22;373(17):1627-39. doi: 10.1056/NEJMoa1507643
NSCLC	0.145	0.74	0.17	117	Nivolumab	NCT01721759	Lancet Oncol. 2015 Mar;16(3):257-65. doi: 10.1016/S1470-2045(15)70054-9.
Ovarian cancer	0.15	0.95	0.4	20	Nivolumab	UMIN000005714	J Clin Oncol. 2015 Dec 1;33(34):4015-22. doi: 10.1200/JCO.2015.62.3397.
Renal cell carcinoma	0.25	0.79	0.19	410	Nivolumab	NCT01668784	N Engl J Med. 2015 Nov 5;373(19):1803-13. doi: 10.1056/NEJMoa1510665
Renal cell carcinoma	0.207143	0.733929	0.114286	168	Nivolumab	NCT01354431	J Clin Oncol. 2015 May 1;33(13):1430-7. doi: 10.1200/JCO.2014.59.0703.
Sarcoma	0.05	0.67	0.14	43	Nivolumab	NCT02500797	10.1016/S1470-2045(18)30006-8
SCLC	0.11	0.6	0.14	92	Nivolumab	NCT01928394	Hellmann MD, Ott PA, Zugazagoitia J, et al. Nivolumab (Nivo) ± Ipilimumab (Ipi) in Advanced Small-Cell Lung Cancer (SCLC): First Report of a Randomized Expansion Cohort from CheckMate 032. Journal of Clinical Oncology 2017;35:8503–8503.
Urothelial Carcinoma	0.244	0.81	0.22	78	Nivolumab	NCT01928394	Lancet Oncol. 2016 Nov;17(11):1590-1598. doi: 10.1016/S1470-2045(16)30496-X.
Urothelial Carcinoma	0.196	0.64	0.18	270	Nivolumab	NCT02387996	Lancet Oncol. 2017 Mar;18(3):312-322. doi: 10.1016/S1470-2045(17)30065-7.
Urothelial Carcinoma	0.204	0.689	0.226	270	Nivolumab	NCT03036098	10.1007/s10147-019-01450-w
Melanoma	0.56	0.956	0.632	70	Nivolumab+Ipilimumab	NCT01783938	Lancet Oncol. 2016 Jul;17(7):943-955. doi: 10.1016/S1470-2045(16)30126-7.
Melanoma	0.31	0.914	0.5	70	Nivolumab+Ipilimumab	NCT01783938	Lancet Oncol. 2016 Jul;17(7):943-955. doi: 10.1016/S1470-2045(16)30126-7.
Melanoma	0.58	0.96	0.59	314	Nivolumab+Ipilimumab	NCT01844505	N Engl J Med. 2017 Oct 5;377(14):1345-1356. doi: 10.1056/NEJMoa1709684.
Melanoma	0.46	0.97	0.54	36	Nivolumab+Ipilimumab	NCT02374242	10.1016/S1470-2045(18)30139-6
Melanoma	0.58	0.96	0.59	314	Nivolumab+Ipilimumab	NCT01844505	10.1016/S1470-2045(18)30700-9
Melanoma	0.433	1	0.667	30	Nivolumab+Ipilimumab	JapicCTI-152869	10.1016/j.ejca.2018.09.025
Mesothelioma	0.26	0.87	0.16	54	Nivolumab+Ipilimumab	NCT02716272	Scherpereel A, Mazieres J, Greillier L, et al. Second- or Third-Line Nivolumab (Nivo) versus Nivo plus Ipilimumab (Ipi) in Malignant Pleural Mesothelioma (MPM) Patients: Results of the IFCT-1501 MAPS2 Randomized Phase II Trial. Journal of Clinical Oncology 2017;35:LBA8507–LBA8507.
NSCLC	0.359	0.767	0.328	576	Nivolumab+Ipilimumab	NCT02477826	10.1056/NEJMoa1910231
Renal cell carcinoma	0.404	0.915	0.383	47	Nivolumab+Ipilimumab	NCT01472081	J Clin Oncol. 2017 Dec 1;35(34):3851-3858. doi: 10.1200/JCO.2016.72.1985.
Renal cell carcinoma	0.404	0.957	0.617	47	Nivolumab+Ipilimumab	NCT01472081	J Clin Oncol. 2017 Dec 1;35(34):3851-3858. doi: 10.1200/JCO.2016.72.1985.
Renal cell carcinoma	0.42	0.93	0.46	1096	Nivolumab+Ipilimumab	NCT02231749	10.1056/NEJMoa1712126
Sarcoma	0.16	0.69	0.07	42	Nivolumab+Ipilimumab	NCT02500797	10.1016/S1470-2045(18)30006-8
SCLC	0.25	0.82	0.33	61	Nivolumab+Ipilimumab	NCT01928394	Hellmann MD, Ott PA, Zugazagoitia J, et al. Nivolumab (Nivo) ± Ipilimumab (Ipi) in Advanced Small-Cell Lung Cancer (SCLC): First Report of a Randomized Expansion Cohort from CheckMate 032. Journal of Clinical Oncology 2017;35:8503–8503.
Renal cell carcinoma	0.45	1	0.7	20	Nivolumab+Pazopanib	NCT01472081	10.1186/s40425-018-0420-0
Renal cell carcinoma	0.55	1	0.82	33	Nivolumab+Sunitinib	NCT01472081	10.1186/s40425-018-0420-0
Chronic lymphocytic leukemia	0.16	N/A	0.6	25	Pembrolizumab	NCT02332980	Blood. 2017 Jun 29;129(26):3419-3427. doi: 10.1182/blood-2017-02-765685.
Gastric cancer	0.116	0.602	0.178	259	Pembrolizumab	NCT02335411	10.1001/jamaoncol.2018.0013
Gastric cancer	0.16	0.53	0.14	294	Pembrolizumab	NCT02370498	10.1016/S0140-6736(18)31257-1
Head and neck SCC	0.18	0.64	0.13	192	Pembrolizumab	NCT01848834	10.1038/s41416-018-0131-9
Head and neck SCC	0.146	0.63	0.13	247	Pembrolizumab	NCT02252042	10.1016/S0140-6736(18)31999-8
Hepatic cell cancer	0.17	0.73	0.25	169	Pembrolizumab	NCT02702414	10.1016/S1470-2045(18)30351-6
Melanoma	0.333014	0.762119	0.117058	556	Pembrolizumab	NCT01866319	N Engl J Med. 2015 Jun 25;372(26):2521-32. doi: 10.1056/NEJMoa1503093.
Melanoma	0.235069	0.705097	0.125042	361	Pembrolizumab	NCT01704287	Lancet Oncol. 2015 Aug;16(8):908-18. doi: 10.1016/S1470-2045(15)00083-2.
Melanoma	0.37	0.79	0.13	135	Pembrolizumab	NCT01295827	N Engl J Med. 2013 Jul 11;369(2):134-44. doi: 10.1056/NEJMoa1305133.
Merkel cell carcinoma	0.56	0.77	0.15	26	Pembrolizumab	NCT02267603	N Engl J Med. 2016 Jun 30;374(26):2542-52. doi: 10.1056/NEJMoa1603702.
Nasopharyngeal carcinoma	0.259	0.741	0.296	27	Pembrolizumab	NCT02054806	J Clin Oncol. 2017 Dec 20;35(36):4050-4056. doi: 10.1200/JCO.2017.73.3675.
NSCLC	0.194	0.709	0.095	495	Pembrolizumab	NCT01295827	N Engl J Med. 2015 May 21;372(21):2018-28. doi: 10.1056/NEJMoa1501824
NSCLC	0.48	1	0.4	25	Pembrolizumab	NCT02039674	10.1016/j.lungcan.2018.08.019
NSCLC	0.56	0.96	0.42	24	Pembrolizumab	NCT02039674	10.1016/j.lungcan.2018.08.019
NSCLC	0.75	1	0.46	25	Pembrolizumab	NCT02039674	10.1016/j.lungcan.2018.08.019
NSCLC	0.22	0.87	0.29	38	Pembrolizumab	NCT02007070	10.1111/cas.13932
NSCLC	0.27	0.63	0.18	637	Pembrolizumab	JapicCTI‐142533	10.1111/cas.14015
NSCLC	0.448	0.734	0.266	154	Pembrolizumab	NCT02142738	N Engl J Med. 2016 Nov 10;375(19):1823-1833.
NSCLC	0.294993	0.645022	0.145022	691	Pembrolizumab	NCT01905657	Lancet. 2016 Apr 9;387(10027):1540-50. doi: 10.1016/S0140-6736(15)01281-7
Ovarian cancer	0.115	0.731	0.038	27	Pembrolizumab	NCT02054806	10.1016/j.ygyno.2018.11.017
Sarcoma	0.107	0.11	0.083	84	Pembrolizumab	NCT02301039	Lancet Oncol. 2017 Nov;18(11):1493-1501. doi: 10.1016/S1470-2045(17)30624-1.
Thyroid cancer	0.09	0.82	0.045	22	Pembrolizumab	NCT02054806	10.1186/s12885-019-5380-3
Urothelial Carcinoma	0.21	0.61	0.15	266	Pembrolizumab	NCT02256436	N Engl J Med. 2017 Mar 16;376(11):1015-1026. doi: 10.1056/NEJMoa1613683.
Urothelial Carcinoma	0.24	0.67	0.16	370	Pembrolizumab	NCT02335424	Lancet Oncol. 2017 Nov;18(11):1483-1492. doi: 10.1016/S1470-2045(17)30616-2.
Renal cell carcinoma	0.593	0.963	0.629	432	Pembrolizumab+Axitinib	NCT02853331	10.1056/NEJMoa1816714
Melanoma	0.598	98.3%%	0.717	60	Pembrolizumab+dabrafenib+trametinib	NCT02130466	10.1038/s41591-019-0448-9
Multiple Myeloma	0.64	0.94	0.64	125	Pembrolizumab+Pomalidomide	NCT02576977	10.1016/S2352-3026(19)30109-7
Multiple Myeloma	0.34	0.99	0.75	125	Pembrolizumab+Pomalidomide	NCT02579863	10.1016/ S2352-3026(19)30149-8

## Sheet: Sheet2
Cancer	ORR	TrAE	G34	Pt No.	Drug	Trial No.	Reference
Adrenocortical cancer	0.06	0.82	0.16	50	Avelumab	NCT01772004	10.1186/s40425-018-0424-9
Anal cancer	0.243	N/A	0.135	37	Nivolumab	NCT02314169	Lancet Oncol. 2017 Apr;18(4):446-453. doi: 10.1016/S1470-2045(17)30104-3.
Breast cancer	0.03	0.685	0.137	168	Avelumab	NCT01772004	Dirix LY, Takacs I, Jerusalem G, et al. Avelumab, an Anti-PD-L1 Antibody, in Patients with Locally Advanced or Metastatic Breast Cancer: A Phase 1b JAVELIN Solid Tumor Study. Breast Cancer Research and Treatment 2017.
Chronic lymphocytic leukemia	0.16	N/A	0.6	25	Pembrolizumab	NCT02332980	Blood. 2017 Jun 29;129(26):3419-3427. doi: 10.1182/blood-2017-02-765685.
Colorectal cancer	0.311	0.7	0.21	74	Nivolumab	NCT02060188	Lancet Oncol. 2017 Sep;18(9):1182-1191. doi: 10.1016/S1470-2045(17)30422-9.
Esophageal squamous-cell carcinoma	0.17	0.72	0.17	64	Nivolumab	NCT02569242	Lancet Oncol. 2017 May;18(5):631-639. doi: 10.1016/S1470-2045(17)30181-X.
Gastric cancer	0.112	0.43	0.1	330	Nivolumab	NCT02267343	Lancet. 2017 Dec 2;390(10111):2461-2471. doi: 10.1016/S0140-6736(17)31827-5.
Gastric cancer	0.092	0.589	0.099	157	Avelumab	NCT01772004	Chung HC, Arkenau HT, Wyrwicz L, et al. Avelumab (MSB0010718C; Anti-PD-L1) in Patients with Advanced Gastric or Gastroesophageal Junction Cancer from JAVELIN Solid Tumor Phase Ib Trial: Analysis of Safety and Clinical Activity. Journal of Clinical Oncology 2016;34:4009–4009.
Gastric cancer	0.116	0.602	0.178	259	Pembrolizumab	NCT02335411	10.1001/jamaoncol.2018.0013
Gastric cancer	0.16	0.53	0.14	294	Pembrolizumab	NCT02370498	10.1016/S0140-6736(18)31257-1
Gastric cancer	0.022	0.489	0.092	371	Avelumab	NCT02625623	10.1093/annonc/mdy264
GBM	0.133	0.871	0.097	31	Duvalumab	NCT02336165	Reardon DA, Kaley TJ, Dietrich J, et al. Phase 2 Study to Evaluate Safety and E cacy of MEDI4736 (Durvalumab [DUR]) in Glioblastoma (GBM) Patients: An Update. Journal of Clinical Oncology 2017;35:2042–2042.
GBM	0.06	0.63	0.19	16	Atezolizumab	NCT01375842	10.1007/s11060-018-2955-9
Head and neck SCC	0.133	0.589	0.131	240	Nivolumab	NCT02105636	N Engl J Med. 2016 Nov 10;375(19):1856-1867
Head and neck SCC	0.18	0.64	0.13	192	Pembrolizumab	NCT01848834	10.1038/s41416-018-0131-9
Head and neck SCC	0.146	0.63	0.13	247	Pembrolizumab	NCT02252042	10.1016/S0140-6736(18)31999-8
Hepatic cell cancer	0.2	0.83	0.25	214	Nivolumab	NCT01658878	Lancet. 2017 Jun 24;389(10088):2492-2502. doi: 10.1016/S0140-6736(17)31046-2.
Hepatic cell cancer	0.1	0.8	0.2	40	Duvalumab	NCT01693562	Wainberg ZA, Segal NH, Jaeger D, et al. Safety and Clinical Activity of Durvalumab Monotherapy in Patients with Hepatocellular Carcinoma (HCC). Journal of Clinical Oncology 2017;35:4071–4071.
Hepatic cell cancer	0.17	0.73	0.25	169	Pembrolizumab	NCT02702414	10.1016/S1470-2045(18)30351-6
Hodgkin's lymphoma	0.81	1	0.235	16	Nivolumab	JapicCTI‐142755	Cancer Sci. 2017 May;108(5):1007-1012. doi: 10.1111/cas.13230.
Hodgkin's lymphoma	0.663	0.89	0.25	80	Nivolumab	NCT02181738	Lancet Oncol. 2016 Sep;17(9):1283-94. doi: 10.1016/S1470-2045(16)30167-X.
Melanoma	0.4	0.743	0.117	210	Nivolumab	NCT01721772	N Engl J Med. 2015 Jan 22;372(4):320-30. doi: 10.1056/NEJMoa1412082.
Melanoma	0.31	0.841	0.224	107	Nivolumab	NCT00730639	J Clin Oncol. 2014 Apr 1;32(10):1020-30. doi: 10.1200/JCO.2013.53.0105
Melanoma	0.333014	0.762119	0.117058	556	Pembrolizumab	NCT01866319	N Engl J Med. 2015 Jun 25;372(26):2521-32. doi: 10.1056/NEJMoa1503093.
Melanoma	0.119	0.73	0.199	278	Ipilumumab	NCT01866319	N Engl J Med. 2015 Jun 25;372(26):2521-32. doi: 10.1056/NEJMoa1503093.
Melanoma	0.1	0.6	0.15	20	Ipilimumab	NCT01990859	Cancer Chemother Pharmacol. 2015 Nov;76(5):997-1004. doi:10.1007/s00280-015-2873-x.
Melanoma	0.317	0.68	0.09	272	Nivolumab	NCT01721746	Lancet Oncol. 2015 Apr;16(4):375-84. doi: 10.1016/S1470-2045(15)70076-8.
Melanoma	0.155	0.69	0.19	103	Ipilimumab	NCT01355120	J Transl Med. 2015 Nov 6;13:351. doi: 10.1186/s12967-015-0716-5
Melanoma	0.235069	0.705097	0.125042	361	Pembrolizumab	NCT01704287	Lancet Oncol. 2015 Aug;16(8):908-18. doi: 10.1016/S1470-2045(15)00083-2.
Melanoma	0.56	0.956	0.632	70	Nivolumab+Ipilimumab	NCT01783938	Lancet Oncol. 2016 Jul;17(7):943-955. doi: 10.1016/S1470-2045(16)30126-7.
Melanoma	0.31	0.914	0.5	70	Nivolumab+Ipilimumab	NCT01783938	Lancet Oncol. 2016 Jul;17(7):943-955. doi: 10.1016/S1470-2045(16)30126-7.
Melanoma	0.347	0.833	0.125	23	Nivolumab	JapicCTI‐142533	Cancer Sci. 2017 Jun;108(6):1223-1230. doi: 10.1111/cas.13241.
Melanoma	0.58	0.96	0.59	314	Nivolumab+Ipilimumab	NCT01844505	N Engl J Med. 2017 Oct 5;377(14):1345-1356. doi: 10.1056/NEJMoa1709684.
Melanoma	0.44	0.86	0.21	316	Nivolumab	NCT01844505	N Engl J Med. 2017 Oct 5;377(14):1345-1356. doi: 10.1056/NEJMoa1709684.
Melanoma	0.19	0.86	0.28	315	Ipilimumab	NCT01844505	N Engl J Med. 2017 Oct 5;377(14):1345-1356. doi: 10.1056/NEJMoa1709684.
Melanoma	0.135062	0.700289	0.26033	727	Ipilimumab	NCT01515189	Lancet Oncol. 2017 May;18(5):611-622. doi: 10.1016/S1470-2045(17)30231-0.
Melanoma	0.286	0.75	0.5	12	Ipilimumab	NCT01696045	Eur J Cancer. 2017 Nov;86:358-363. doi: 10.1016/j.ejca.2017.09.032.
Melanoma	0.37	0.79	0.13	135	Pembrolizumab	NCT01295827	N Engl J Med. 2013 Jul 11;369(2):134-44. doi: 10.1056/NEJMoa1305133.
Melanoma	0.46	0.97	0.54	36	Nivolumab+Ipilimumab	NCT02374242	10.1016/S1470-2045(18)30139-6
Melanoma	0.2	0.68	0.16	27	Nivolumab	NCT02374242	10.1016/S1470-2045(18)30139-6
Melanoma	0.06	0.5	0.13	16	Nivolumab	NCT02374242	10.1016/S1470-2045(18)30139-6
Melanoma	0.58	0.96	0.59	314	Nivolumab+Ipilimumab	NCT01844505	10.1016/S1470-2045(18)30700-9
Melanoma	0.45	0.86	0.22	316	Nivolumab	NCT01844505	10.1016/S1470-2045(18)30700-9
Melanoma	0.19	0.86	0.28	315	Ipilimumab	NCT01844505	10.1016/S1470-2045(18)30700-9
Melanoma	0.433	1	0.667	30	Nivolumab+Ipilimumab	JapicCTI-152869	10.1016/j.ejca.2018.09.025
Melanoma	0.598	98.3%%	0.717	60	Pembrolizumab+dabrafenib+trametinib	NCT02130466	10.1038/s41591-019-0448-9
Merkel cell carcinoma	0.318	0.7	0.05	88	Avelumab	NCT02155647	Lancet Oncol. 2016 Oct;17(10):1374-1385. doi: 10.1016/S1470-2045(16)30364-3.
Merkel cell carcinoma	0.56	0.77	0.15	26	Pembrolizumab	NCT02267603	N Engl J Med. 2016 Jun 30;374(26):2542-52. doi: 10.1056/NEJMoa1603702.
Merkel cell carcinoma	0.68	0.68	0.2	25	Nivolumab	NCT02488759	Topalian SL, Bhatia S, Hollebecque A, et al. Abstract CT074: Non-Comparative, Open-Label, Mul- tiple Cohort, Phase 1/2 Study to Evaluate Nivolumab (NIVO) in Patients with Virus-Associated Tumors (CheckMate 358): E cacy and Safety in Merkel Cell Carcinoma (MCC). Cancer Research 2017;77:CT074–CT074.
Merkel cell carcinoma	0.621	0.718	0.205	39	Avelumab	NCT02589717	10.1001/jamaoncol.2018.0077
Mesothelioma	0.094	0.774	0.075	53	Avelumab	NCT01772004	Hassan R, Thomas A, Patel MR, et al. Avelumab (MSB0010718C; Anti-PD-L1) in Patients with Ad- vanced Unresectable Mesothelioma from the JAVELIN Solid Tumor Phase Ib Trial: Safety, Clinical Activity, and PD-L1 Expression. Journal of Clinical Oncology 2016;34:8503–8503.
Mesothelioma	0.24	0.76	0.26	34	Nivolumab	NCT02497508	10.1016/j.jtho.2018.05.038
Mesothelioma	0.17	0.78	0.1	54	Nivolumab	NCT02716272	Scherpereel A, Mazieres J, Greillier L, et al. Second- or Third-Line Nivolumab (Nivo) versus Nivo plus Ipilimumab (Ipi) in Malignant Pleural Mesothelioma (MPM) Patients: Results of the IFCT-1501 MAPS2 Randomized Phase II Trial. Journal of Clinical Oncology 2017;35:LBA8507–LBA8507.
Mesothelioma	0.26	0.87	0.16	54	Nivolumab+Ipilimumab	NCT02716272	Scherpereel A, Mazieres J, Greillier L, et al. Second- or Third-Line Nivolumab (Nivo) versus Nivo plus Ipilimumab (Ipi) in Malignant Pleural Mesothelioma (MPM) Patients: Results of the IFCT-1501 MAPS2 Randomized Phase II Trial. Journal of Clinical Oncology 2017;35:LBA8507–LBA8507.
Multiple Myeloma	0.64	0.94	0.64	125	Pembrolizumab+Pomalidomide	NCT02576977	10.1016/S2352-3026(19)30109-7
Multiple Myeloma	0.34	0.99	0.75	125	Pembrolizumab+Pomalidomide	NCT02579863	10.1016/ S2352-3026(19)30149-8
Nasopharyngeal carcinoma	0.259	0.741	0.296	27	Pembrolizumab	NCT02054806	J Clin Oncol. 2017 Dec 20;35(36):4050-4056. doi: 10.1200/JCO.2017.73.3675.
NSCLC	0.23	0.71	0.19	52	Nivolumab	NCT01454102	J Clin Oncol. 2016 Sep 1;34(25):2980-7. doi: 10.1200/JCO.2016.66.9929.
NSCLC	0.193	0.65	0.12	659	Atezolizumab	NCT02031458	J Clin Oncol. 2017 Aug 20;35(24):2781-2789. doi: 10.1200/JCO.2016.71.9476.
NSCLC	0.257	0.686	0.057	35	Nivolumab	JapicCTI-132072	Cancer Sci. 2017 May;108(5):1000-1006. doi: 10.1111/cas.13225
NSCLC	0.194	0.709	0.095	495	Pembrolizumab	NCT01295827	N Engl J Med. 2015 May 21;372(21):2018-28. doi: 10.1056/NEJMoa1501824
NSCLC	0.14	0.64	0.15	425	Atezolizumab	NCT02008227	Lancet. 2017 Jan 21;389(10066):255-265. doi: 10.1016/S0140-6736(16)32517-X.
NSCLC	0.122	0.05	0.05	111	Durvalumab	NCT02087423	10.1016/S1470-2045(18)30144-X
NSCLC	0.164	0.08	0.05	265	Durvalumab	NCT02087423	10.1016/S1470-2045(18)30144-X
NSCLC	0.309	0.18	0.12	68	Durvalumab	NCT02087423	10.1016/S1470-2045(18)30144-X
NSCLC	0.23	0.76	0.11	89	Atezolizumab	NCT01375842	10.1016/j.ejca.2018.06.031
NSCLC	0.19	0.64	0.1	264	Avelumab	NCT02395172	10.1016/S1470-2045(18)30673-9
NSCLC	0.48	1	0.4	25	Pembrolizumab	NCT02039674	10.1016/j.lungcan.2018.08.019
NSCLC	0.56	0.96	0.42	24	Pembrolizumab	NCT02039674	10.1016/j.lungcan.2018.08.019
NSCLC	0.75	1	0.46	25	Pembrolizumab	NCT02039674	10.1016/j.lungcan.2018.08.019
NSCLC	0.22	0.87	0.29	38	Pembrolizumab	NCT02007070	10.1111/cas.13932
NSCLC	0.27	0.63	0.18	637	Pembrolizumab	JapicCTI‐142533	10.1111/cas.14015
NSCLC	0.359	0.767	0.328	576	Nivolumab+Ipilimumab	NCT02477826	10.1056/NEJMoa1910231
NSCLC	0.2	0.58	0.07	135	Nivolumab	NCT01642004	N Engl J Med. 2015 Jul 9;373(2):123-35. doi: 10.1056/NEJMoa1504627
NSCLC	0.19	0.69	0.1	292	Nivolumab	NCT01673867	N Engl J Med. 2015 Oct 22;373(17):1627-39. doi: 10.1056/NEJMoa1507643
NSCLC	0.17	0.67	0.11	144	Atezolizumab	NCT01903993	Lancet. 2016 Apr 30;387(10030):1837-46. doi: 10.1016/S0140-6736(16)00587-0
NSCLC	0.448	0.734	0.266	154	Pembrolizumab	NCT02142738	N Engl J Med. 2016 Nov 10;375(19):1823-1833.
NSCLC	0.294993	0.645022	0.145022	691	Pembrolizumab	NCT01905657	Lancet. 2016 Apr 9;387(10027):1540-50. doi: 10.1016/S0140-6736(15)01281-7
NSCLC	0.145	0.74	0.17	117	Nivolumab	NCT01721759	Lancet Oncol. 2015 Mar;16(3):257-65. doi: 10.1016/S1470-2045(15)70054-9.
Ovarian cancer	0.15	0.95	0.4	20	Nivolumab	UMIN000005714	J Clin Oncol. 2015 Dec 1;33(34):4015-22. doi: 10.1200/JCO.2015.62.3397.
Ovarian cancer	0.115	0.731	0.038	27	Pembrolizumab	NCT02054806	10.1016/j.ygyno.2018.11.017
Prostate cancer	0.23	0.77	0.34	399	Ipilimumab	NCT01057810	J Clin Oncol. 2017 Jan;35(1):40-47. doi: 10.1200/JCO.2016.69.1584
Renal cell carcinoma	0.25	0.79	0.19	410	Nivolumab	NCT01668784	N Engl J Med. 2015 Nov 5;373(19):1803-13. doi: 10.1056/NEJMoa1510665
Renal cell carcinoma	0.207143	0.733929	0.114286	168	Nivolumab	NCT01354431	J Clin Oncol. 2015 May 1;33(13):1430-7. doi: 10.1200/JCO.2014.59.0703.
Renal cell carcinoma	0.404	0.915	0.383	47	Nivolumab+Ipilimumab	NCT01472081	J Clin Oncol. 2017 Dec 1;35(34):3851-3858. doi: 10.1200/JCO.2016.72.1985.
Renal cell carcinoma	0.404	0.957	0.617	47	Nivolumab+Ipilimumab	NCT01472081	J Clin Oncol. 2017 Dec 1;35(34):3851-3858. doi: 10.1200/JCO.2016.72.1985.
Renal cell carcinoma	0.15	0.84	0.17	62	Atezolizumab	NCT01375842	J Clin Oncol. 2016 Mar 10;34(8):833-42. doi: 10.1200/JCO.2015.63.7421
Renal cell carcinoma	0.42	0.93	0.46	1096	Nivolumab+Ipilimumab	NCT02231749	10.1056/NEJMoa1712126
Renal cell carcinoma	0.55	1	0.82	33	Nivolumab+Sunitinib	NCT01472081	10.1186/s40425-018-0420-0
Renal cell carcinoma	0.45	1	0.7	20	Nivolumab+Pazopanib	NCT01472081	10.1186/s40425-018-0420-0
Renal cell carcinoma	0.36	0.91	0.4	454	Atezolizumab+Bev	NCT02420821	10.1016/S0140-6736(19)30723-8
Renal cell carcinoma	0.593	0.963	0.629	432	Pembrolizumab+Axitinib	NCT02853331	10.1056/NEJMoa1816714
Renal cell carcinoma	0.552	0.995	0.712	434	Avelumab+Axitinib	NCT02684006	10.1056/NEJMoa1816047
Sarcoma	0.107	0.11	0.083	84	Pembrolizumab	NCT02301039	Lancet Oncol. 2017 Nov;18(11):1493-1501. doi: 10.1016/S1470-2045(17)30624-1.
Sarcoma	0.05	0.67	0.14	43	Nivolumab	NCT02500797	10.1016/S1470-2045(18)30006-8
Sarcoma	0.16	0.69	0.07	42	Nivolumab+Ipilimumab	NCT02500797	10.1016/S1470-2045(18)30006-8
SCLC	0.11	0.6	0.14	92	Nivolumab	NCT01928394	Hellmann MD, Ott PA, Zugazagoitia J, et al. Nivolumab (Nivo) ± Ipilimumab (Ipi) in Advanced Small-Cell Lung Cancer (SCLC): First Report of a Randomized Expansion Cohort from CheckMate 032. Journal of Clinical Oncology 2017;35:8503–8503.
SCLC	0.25	0.82	0.33	61	Nivolumab+Ipilimumab	NCT01928394	Hellmann MD, Ott PA, Zugazagoitia J, et al. Nivolumab (Nivo) ± Ipilimumab (Ipi) in Advanced Small-Cell Lung Cancer (SCLC): First Report of a Randomized Expansion Cohort from CheckMate 032. Journal of Clinical Oncology 2017;35:8503–8503.
Thyroid cancer	0.09	0.82	0.045	22	Pembrolizumab	NCT02054806	10.1186/s12885-019-5380-3
Urothelial Carcinoma	0.19	0.69	0.16	310	Atezolizumab	NCT02108652	Lancet. 2016 May 7;387(10031):1909-20. doi: 10.1016/S0140-6736(16)00561-4.
Urothelial Carcinoma	0.21	0.61	0.15	266	Pembrolizumab	NCT02256436	N Engl J Med. 2017 Mar 16;376(11):1015-1026. doi: 10.1056/NEJMoa1613683.
Urothelial Carcinoma	0.244	0.81	0.22	78	Nivolumab	NCT01928394	Lancet Oncol. 2016 Nov;17(11):1590-1598. doi: 10.1016/S1470-2045(16)30496-X.
Urothelial Carcinoma	0.196	0.64	0.18	270	Nivolumab	NCT02387996	Lancet Oncol. 2017 Mar;18(3):312-322. doi: 10.1016/S1470-2045(17)30065-7.
Urothelial Carcinoma	0.23	0.66	0.16	119	Atezolizumab	NCT02108652	Lancet. 2017 Jan 7;389(10064):67-76. doi: 10.1016/S0140-6736(16)32455-2.
Urothelial Carcinoma	0.178	0.607	0.068	191	Durvalumab	NCT01693562	JAMA Oncol. 2017 Sep 14;3(9):e172411. doi: 10.1001/jamaoncol.2017.2411.
Urothelial Carcinoma	0.24	0.67	0.16	370	Pembrolizumab	NCT02335424	Lancet Oncol. 2017 Nov;18(11):1483-1492. doi: 10.1016/S1470-2045(17)30616-2.
Urothelial Carcinoma	0.165	0.574	0.044	4.4	Atezolizumab	NCT01375842	Nature. 2014 Nov 27;515(7528):558-62. doi: 10.1038/nature13904.
Urothelial Carcinoma	0.17	0.67	0.08	249	Avelumab	NCT01772004	10.1016/S1470-2045(17)30900-2
Urothelial Carcinoma	0.23	0.75	N/A	931	Atezolizumab	NCT02302807	10.1016/S0140-6736(17)33297-X
Urothelial Carcinoma	0.26	0.67	0.09	95	Atezolizumab	NCT01375842	10.1001/jamaoncol.2017.5440
Urothelial Carcinoma	0.15	0.458	0.07	218	Atezolizumab	NCT02589717	10.1016/j.eururo.2018.02.010
Urothelial Carcinoma	0.204	0.689	0.226	270	Nivolumab	NCT03036098	10.1007/s10147-019-01450-w
Uveal melanoma	0.036	0.581	0.125	56	Multiple	NCT01772004	J Clin Oncol. 2017 Jul 1;35(19):2117-2124. doi: 10.1200/JCO.2016.71.6795.
